# Supplementary material for: Engineering broad-spectrum inhibitors of inflammatory chemokines from subclass A3 tick evasins
Source: Nat Commun. 2023 Jul 14;14:4204. doi: 10.1038/s41467-023-39879-3 (PMC10349104; doi:10.1038/s41467-023-39879-3)
Supplement: Supplementary file 4 — Source data [file 41467_2023_39879_MOESM4_ESM.xlsx]

## Sheet: Fig.1d
	EVA-A
Chemokines	Reading 1				Reading 2				Reading 3
	ka [M-1s -1]	kd [s-1]	Kd [M]	pKd [M]	ka [M-1s -1]	kd [s-1]	Kd [M]	pKd [M]	ka [M-1s -1]	kd [s-1]	Kd [M]	pKd [M]
CCL1	19080	0.001604	8.406e-08	7.07541	18370	0.001635	8.898e-08	7.05071	9649	0.001425	1.476e-07	6.83091
CCL2
CCL3	1591000	0.0008005	5.031e-10	9.29835	1583000	0.000558	3.525e-10	9.45284	1256000	0.0005164	4.112e-10	9.38595
CCL4	468700	0.0009123	1.947e-09	8.71063	435100	0.001425	3.275e-09	8.48479	417100	0.001057	2.535e-09	8.59602
CCL5	5515000	0.0006993	1.268e-10	9.89688	2547000	0.0001064	4.179e-11	10.3789	3545000	0.0004135	1.167e-10	9.93293
CCL7	7585	0.002379	3.137e-07	6.50349	67780	0.01073	1.583e-07	6.80052	535000	0.1589	2.971e-07	6.5271
CCL8	340800	0.09002	2.642e-07	6.57807	325000	0.07118	2.19e-07	6.65956	285400	0.0335	1.174e-07	6.93033
CCL11	1837000	0.108	5.878e-08	7.23077	817000	0.04101	5.02e-08	7.2993	819700	0.02286	2.788e-08	7.55471
CCL13	1103000	2.479e-05	2.248e-11	10.6482	4615000	0.0003908	8.468e-11	10.0722	4532000	0.0003562	7.858e-11	10.1047
CCL14	1132000	6.242e-05	5.515e-11	10.2585	1482000	5.516e-05	3.723e-11	10.4291	1125000	6.408e-05	5.694e-11	10.2446
CCL15	181500	0.0003079	1.697e-09	8.77032	175400	0.000311	1.774e-09	8.75105	170000	0.0003144	1.849e-09	8.73306
CCL16	1909000	5.587e-05	2.926e-11	10.5337	2301000	2.514e-05	1.093e-11	10.9614	1459000	2.625e-05	1.8e-11	10.7447
CCL17	575800	0.0002892	5.024e-10	9.29895	482100	0.0001958	4.06e-10	9.39147	299300	0.00021	7.018e-10	9.15379
CCL18	942600	5.569e-05	5.908e-11	10.2286	796800	2.984e-05	3.745e-11	10.4265	4152000	4.609e-05	1.11e-11	10.9547
CCL19	1658000	9.893e-05	5.966e-11	10.2243	1563000	0.0001013	6.484e-11	10.1882	1512000	0.0001002	6.629e-11	10.1786
CCL20
CCL21	1416000	0.00294	2.076e-09	8.68277	1299000	0.002778	2.138e-09	8.66999	999500	0.00247	2.471e-09	8.60713
CCL22	32320	0.001522	4.71e-08	7.32698	33060	0.001388	4.198e-08	7.37696	32110	0.001432	4.46e-08	7.35067
CCL23	226800	9.35e-06	4.123e-11	10.3848	228000	1.627e-05	7.136e-11	10.1465	231400	1.964e-05	8.489e-11	10.0711
CCL24	155500	0.001316	8.464e-09	8.07242	171500	0.001426	8.315e-09	8.08014	219400	0.001707	7.777e-09	8.10919
CCL25
CCL26	274800	0.0006404	2.33e-09	8.63264	1183000	0.0005971	5.047e-10	9.29697	4353000	0.0012	2.757e-10	9.55956
CCL27	324000	0.003642	1.124e-08	7.94923	312800	0.00355	1.135e-08	7.945	315800	0.003543	1.122e-08	7.95001
CCL28

## Sheet: Fig.1e
Inhibition of CCL3 by EVA-A
	Experiment 1 (4 technical replicates)				Experiment 2 (4 technical replicates)				Experiment 3 (4 technical replicates)
	1. Raw Luminescence (475 nm)
[EVA-A] (nM)	1	2	3	4	1	2	3	4	1	2	3	4
1000	136843	137951	136746	136788	120446	120496	119070	118533	112050	110767	110430	108434
300	133385	148593	150255	141547	115961	128745	127383	119606	106016	115765	115529	109922
100	139665	146524	140848	143777	120244	123313	121139	121359	109319	112996	109603	109907
30	126532	140440	142930	136800	110519	122299	122592	118529	100731	111975	111941	108640
10	130859	133252	132105	134908	115004	115949	114493	118854	105134	106347	103794	108200
0.3	121575	127483	122244	121442	107613	113191	108095	107094	97878	102558	96993	97673
0.1	120551	129352	109547	120337	107067	113052	96667	106235	98519	105060	88090	96814
0	108319	108964	113899	118606	95280	99806	101131	106488	88830	91286	93743	98351
[EVA-A] (nM)	2. Raw Luminescence (535 nm)
1000	116317	117258	117602	113534	102379	101217	102400	98382.4	95242.5	94151.9	93865.5	91084.6
300	112043	126304	126214	120315	99726.5	106858	107002	101665	90113.6	98400.2	99354.9	92334.5
100	117319	123080	118312	119335	101005	104816	99334	103155	90734.8	96046.6	92066.5	93420.9
30	106287	120778	120061	116280	92836	103954	102977	99564.4	85621.3	95178.8	95149.8	90171.2
10	116465	118594	114931	120068	102354	103195	101899	103403	91466.6	93585.4	91338.7	94134
0.3	108202	113460	108797	105655	94699.4	99608.1	95123.6	94242.7	85153.9	91276.6	86323.8	85952.2
0.1	106085	115123	97496.8	105897	94219	100616	86033.6	94549.1	86696.7	92452.8	76638.3	85196.3
0	95320.7	96978	100231	105559	84799.2	86831.2	88995.3	92644.6	79058.7	81244.5	81556.4	87532.4
[EVA-A] (nM)	3. Luminescence Ratio (535 nm / 475 nm)
1000	0.85	0.85	0.86	0.83	0.85	0.84	0.86	0.83	0.85	0.85	0.85	0.84
300	0.84	0.85	0.84	0.85	0.86	0.83	0.84	0.85	0.85	0.85	0.86	0.84
100	0.84	0.84	0.84	0.83	0.84	0.85	0.82	0.85	0.83	0.85	0.84	0.85
30	0.84	0.86	0.84	0.85	0.84	0.85	0.84	0.84	0.85	0.85	0.85	0.83
10	0.89	0.89	0.87	0.89	0.89	0.89	0.89	0.87	0.87	0.88	0.88	0.87
0.3	0.89	0.89	0.89	0.87	0.88	0.88	0.88	0.88	0.87	0.89	0.89	0.88
0.1	0.88	0.89	0.89	0.88	0.88	0.89	0.89	0.89	0.88	0.88	0.87	0.88
0	0.88	0.89	0.88	0.89	0.89	0.87	0.88	0.87	0.89	0.89	0.87	0.89
Inhibition of CCL4 by EVA-A
	Experiment 1 (4 technical replicates)				Experiment 2 (4 technical replicates)				Experiment 3 (4 technical replicates)				Experiment 4 (4 technical replicates)
1. Raw Luminescence (475)
[EVA-A] (nM)	1	2	3	4	1	2	3	4	1	2	3	4	1	2	3	4
1000	103527	107587	116567	117543	87783	87310	97350	98848	78873	77640	85937	86479	70532	70236	77630	77839
300	102556	113408	111323	134247	84445	92630	89379	107981	74512	79822	77597	92122	66440	71369	68661	82521
100	105793	118847	126779	135248	86049	95518	101773	109006	76652	82633	87989	95376	67381	73572	77274	83822
30	107190	114902	117180	124343	89085	93963	96721	101899	77784	81699	83715	87048	70102	72171	74007	77883
10	110522	116298	123203	126631	92901	96883	102505	105225	83181	83834	89078	90299	73189	75380	79946	79902
0.3	101962	108355	110380	119433	87354	91363	93684	100004	77565	79375	81906	85749	70140	71807	72743	77480
0.1	94035	107823	101830	105337	81837	91150	85833	88377	72875	80509	74600	77808	65391	72680	66789	69328
0	88654	74671	85414	91723	78046	64771	74135	80442	70462	56901	67005	71635	64513	51589	59489	64125
[EVA-A] (nM)	2. Raw Luminescence (535 nm)
1000	91103.8	94676.6	101413	103438	77249	76832.8	83721	85997.8	67830.8	67546.8	73905.8	76101.5	61362.8	61105.3	67538.1	68498.3
300	91274.8	99799	97964.2	116795	75156.1	81514.4	78653.5	93943.5	64825.4	71041.6	67509.4	81067.4	59131.6	62804.7	60421.7	72618.5
100	93097.8	104585	111566	120371	76583.6	84055.8	89560.2	94835.2	67453.8	72717	76550.4	82977.1	59969.1	64743.4	68001.1	73763.4
30	96471	102263	104290	109422	80176.5	83627.1	86081.7	89671.1	68449.9	72712.1	74506.4	77472.7	61689.8	65675.6	65866.2	68537
10	99469.8	105831	113347	119033	87326.9	89132.4	94304.6	96807	74862.9	74612.3	79279.4	82172.1	68065.8	67842	71151.9	72710.8
0.3	93805	98603.1	100446	109878	81239.2	83140.3	87126.1	91003.6	70584.2	72231.2	74534.5	78889.1	62424.6	65344.4	66196.1	69732
0.1	84631.5	101354	93683.6	97963.4	74471.7	84769.5	78966.4	81306.8	65587.5	74068.3	67886	70027.2	57544.1	65412	60110.1	61701.9
0	81561.7	67950.6	79435	84385.2	71021.9	58293.9	68204.2	74811.1	64120.4	51210.9	60304.5	65904.2	58706.8	45398.3	53540.1	58995
[EVA-A] (nM)	3. Luminescence Ratio (535 nm / 475 nm)
1000	0.88	0.88	0.87	0.88	0.88	0.88	0.86	0.87	0.86	0.87	0.86	0.88	0.87	0.87	0.87	0.88
300	0.89	0.88	0.88	0.87	0.89	0.88	0.88	0.87	0.87	0.89	0.87	0.88	0.89	0.88	0.88	0.88
100	0.88	0.88	0.88	0.89	0.89	0.88	0.88	0.87	0.88	0.88	0.87	0.87	0.89	0.88	0.88	0.88
30	0.9	0.89	0.89	0.88	0.9	0.89	0.89	0.88	0.88	0.89	0.89	0.89	0.88	0.91	0.89	0.88
10	0.9	0.91	0.92	0.94	0.94	0.92	0.92	0.92	0.9	0.89	0.89	0.91	0.93	0.9	0.89	0.91
0.3	0.92	0.91	0.91	0.92	0.93	0.91	0.93	0.91	0.91	0.91	0.91	0.92	0.89	0.91	0.91	0.9
0.1	0.9	0.94	0.92	0.93	0.91	0.93	0.92	0.92	0.9	0.92	0.91	0.9	0.88	0.9	0.9	0.89
0	0.92	0.91	0.93	0.92	0.91	0.9	0.92	0.93	0.91	0.9	0.9	0.92	0.91	0.88	0.9	0.92
Inhibition of CCL8 by EVA-A
	Experiment 1 (3 technical replicates)			Experiment 2 (3 technical replicates)			Experiment 3 (3 technical replicates)
	1. Raw Luminescence (475 nm)
[EVA-A] (nM)	1	2	3	1	2	3	1	2	3
1000	96334	81896	108910	93601	71770	61043	66157	54915	108910
300	102949	84411	120950	97542	73209	59127	66965	54661	120950
100	94639	81488	110267	95421	66409	56895	60794	52705	110267
30	101838	81577	119375	95211	72223	59312	66028	53451	119375
10	97413	86721	114260	100962	68146	61740	63880	56883	114260
0.3	93509	90037	109316	104035	67222	64358	61511	59276	109316
0.1	98041	92515	113725	105551	70318	67254	64314	61599	113725
0	85323	74910	96916	85689	62447	54380	56739	49334	96916
[EVA-A] (nM)	2. Raw Luminescence (535 nm)
1000	77787	66025	87128	75816.8	57416	50055.3	52925.6	44481.2	87128
300	82778	67680	97969.5	78033.6	60031.4	49075.4	54911.3	45368.6	97969.5
100	76865	65443	90418.9	78245.2	53127.2	47222.8	48635.2	43218.1	90418.9
30	83577	67754	100275	79025.1	59945.1	47449.6	54143	44898.8	100275
10	82007	72148	95978.4	82788.8	58605.6	50009.4	53020.4	47212.9	95978.4
0.3	79140	74454	92918.6	86349.1	55794.3	53417.1	52284.3	50384.6	92918.6
0.1	83691	78564	94391.8	88662.8	59067.1	56493.4	54023.8	51127.2	94391.8
0	69328	60106	79471.1	69408.1	50582.1	43504	46526	39960.5	79471.1
[EVA-A] (nM)	3. Luminescence Ratio (535 nm / 475 nm)
1000	0.81	0.81	0.8	0.81	0.8	0.82	0.8	0.81	0.8
300	0.8	0.8	0.81	0.8	0.82	0.83	0.82	0.83	0.81
100	0.81	0.8	0.82	0.82	0.8	0.83	0.8	0.82	0.82
30	0.82	0.83	0.84	0.83	0.83	0.8	0.82	0.84	0.84
10	0.84	0.83	0.84	0.82	0.86	0.81	0.83	0.83	0.84
0.3	0.85	0.83	0.85	0.83	0.83	0.83	0.85	0.85	0.85
0.1	0.85	0.85	0.83	0.84	0.84	0.84	0.84	0.83	0.83
0	0.81	0.8	0.82	0.81	0.81	0.8	0.82	0.81	0.82
Inhibition of CCL2 by EVA-A
	Experiment 1 (3 technical replicates)			Experiment 2 (3 technical replicates)			Experiment 3 (3 technical replicates)
	1. Raw Data Wavelength: (475 nm)
[EVA-A] (nM)	1	2	3	1	2	3	1	2	3
1000	146032	144011	142018	138477	134975	134485	134926	131747	132124
300	111156	93902	89164	104151	85730	84195	99165	82559	79831
100	141903	121504	124022	132638	112109	115298	126453	107307	107950
30	110666	97096	86044	103409	91451	79591	98683	85595	74137
10	102083	111898	104296	94817	102048	96464	89327	96442	89802
0.3	102745	124912	115043	96797	115953	106792	91334	108311	100229
0.1	122398	123158	112069	111859	114466	102650	107206	106435	96966
0	111706	140415	135621	102744	128630	123554	98162	122397	116872
EVA-A Conc	2. Raw Luminescence (535 nm)
1000	118286	119876	117990	112676	112000	111379	109499	108252	107020
300	90084	75415	71675	82583	70373	66697	79710	67004	63980
100	114286	96915	96748	105425	90987	90044	100512	84077	83452
30	88069	78127	67860	82072	72606	63462	78640	68713	57895
10	83843	91482	84921	76563	83151	77843	72195	76348	70897
0.3	83100	100900	93495	75978	92192	84893	70883	85048	78884
0.1	94482	99373	88731	88675	90409	80923	82466	83203	76030
0	89458	115044	109604	82952	104854	100042	78720	99524	94546
EVA-A Conc	3. Luminescence Ratio (535 nm / 475 nm)
1000	0.81	0.83	0.83	0.81	0.83	0.83	0.81	0.82	0.81
300	0.81	0.8	0.8	0.79	0.82	0.79	0.8	0.81	0.8
100	0.81	0.8	0.78	0.79	0.81	0.78	0.79	0.78	0.77
30	0.8	0.8	0.79	0.79	0.79	0.8	0.8	0.8	0.78
10	0.82	0.82	0.81	0.81	0.81	0.81	0.81	0.79	0.79
0.3	0.81	0.81	0.81	0.78	0.8	0.79	0.78	0.79	0.79
0.1	0.77	0.81	0.79	0.79	0.79	0.79	0.77	0.78	0.78
0	0.8	0.82	0.81	0.81	0.82	0.81	0.8	0.81	0.81

## Sheet: Fig.2e
	EVA-A(DN)												EVA-A(DC)												Comparison of pKd Wild Type EVA-A*
Chemokines	Reading 1				Reading 2				Reading 3				Reading 1				Reading 2				Reading 3				Statistical Test	p [EVA-A vs EVA-A(DN)]	p [EVA-A vs EVA-A(DC)]	Overall ANOVA Statistics
	ka [M-1s -1]	kd [s-1]	Kd [M]	pKd [M]	ka [M-1s -1]	kd [s-1]	Kd [M]	pKd [M]	ka [M-1s -1]	kd [s-1]	Kd [M]	pKd [M]	ka [M-1s -1]	kd [s-1]	Kd [M]	pKd [M]	ka [M-1s -1]	kd [s-1]	Kd [M]	pKd [M]	ka [M-1s -1]	kd [s-1]	Kd [M]	pKd [M]				F (DFn, DFd)	P value
CCL1	775600	0.532	6.86e-07	6.16368	11050	0.004077	3.69e-07	6.43297	15650	0.00498	3.182e-07	6.4973	5127	0.001676	3.269e-07	6.48559	10580	0.00255	2.411e-07	6.6178	3057	0.001987	6.499e-07	6.18715	One-way ANOVA	0.0021	0.0092	F (2, 6) = 18.73	P = 0.0026
CCL2
CCL3	497700	0.001437	2.887e-09	8.53955	451500	0.001462	3.237e-09	8.48986	396800	0.001415	3.567e-09	8.4477	345400	0.000578	1.673e-09	8.7765	325900	0.0006357	1.951e-09	8.70974	362700	0.0006103	1.683e-09	8.77392	One-way ANOVA	<0.0001	<0.0001	F (2, 6) = 299.3	P < 0.0001
CCL4	537500	0.002289	4.258e-09	8.37079	515700	0.002169	4.206e-09	8.37613	327800	0.002091	6.378e-09	8.19532	215200	0.0008733	4.058e-09	8.39169	53640	0.0009429	1.758e-08	7.75498	225600	0.0009097	4.032e-09	8.39448	One-way ANOVA	0.2848	0.1185	F (2, 6) = 2.798	P = 0.1385
CCL5	860100	0.002078	2.416e-09	8.6169	783100	0.001895	2.419e-09	8.61636	687600	0.001872	2.722e-09	8.56511	340500	0.0003313	9.73e-10	9.01189	372500	0.0004133	1.109e-09	8.95507	348000	0.0003499	1.005e-09	8.99783	One-way ANOVA	<0.0001	<0.0001	F (2, 6) = 1522	P < 0.0001
CCL7													8737	0.001786	2.044e-07	6.68952	1665	0.0005131	3.082e-07	6.51117	83860	0.2121	2.53e-06	5.59688	t test		0.3629
CCL8	307200	0.1007	3.278e-07	6.48439	12680	0.001856	1.464e-07	6.83446	17710	0.0006032	3.406e-08	7.46776	79380	0.01491	1.878e-07	6.7263	42450	0.003782	8.909e-08	7.05017	399600	0.08461	2.118e-07	6.67407	One-way ANOVA	0.9979	0.9192	F (2, 6) = 0.1151	P = 0.8932
CCL11	351900	0.2639	7.499e-07	6.125	531000	0.2034	3.831e-07	6.41669	480400	0.1872	3.898e-07	6.40916	111500	0.05365	4.81e-07	6.31785	72910	0.03454	4.737e-07	6.3245	119100	0.0604	5.073e-07	6.29474	One-way ANOVA	<0.0001	<0.0001	F (2, 6) = 83.24	P < 0.0001
CCL13	3121000	0.0009308	2.982e-10	9.52549	2780000	0.0008453	3.041e-10	9.51698	2922000	0.0008333	2.852e-10	9.54485	448000	0.000625	1.395e-09	8.85543	461200	0.0006688	1.45e-09	8.83863	465600	0.0006512	1.399e-09	8.85418
CCL14	714000	8.536e-05	1.196e-10	9.92227	697100	7.596e-05	1.09e-10	9.96257	697400	7.693e-05	1.103e-10	9.95742	206100	8.216e-06	3.987e-11	10.3994	296600	2.643e-07	8.912e-13	12.05	214300	2.179e-05	1.017e-10	9.99268
CCL15	60800	0.002165	3.56e-08	7.44855	62070	0.002087	3.362e-08	7.4734	66000	0.002178	3.299e-08	7.48162	52540	0.001623	3.088e-08	7.51032	52730	0.001734	3.289e-08	7.48294	53700	0.001673	3.116e-08	7.5064	One-way ANOVA	<0.0001	<0.0001	F (2, 6) = 5624	P < 0.0001
CCL16	857900	0.0001915	2.233e-10	9.65111	809300	0.0001821	2.25e-10	9.64782	825900	0.0001813	2.195e-10	9.65857	255700	1.275e-07	4.986e-13	12.3022	253100	8.919e-07	3.523e-12	11.4531	264600	7.131e-07	2.695e-12	11.5694
CCL17	520900	0.0005503	1.056e-09	8.97634	500900	0.0005271	1.052e-09	8.97798	537300	0.0005435	1.012e-09	8.99482	153300	4.881e-07	3.184e-12	11.497	163900	2.291e-06	1.398e-11	10.8545	158800	1.192e-05	7.507e-11	10.1245	t test	0.0187
CCL18	1857000	1.045e-06	5.63e-13	12.2495	1978000	4.517e-07	2.284e-13	12.6413	921400	5.084e-07	5.518e-13	12.2582	495800	3.621e-07	7.304e-13	12.1364	426600	1.761e-06	4.129e-12	11.3842	406400	1.125e-06	2.769e-12	11.5577
CCL19	351600	0.0004707	1.339e-09	8.87322	372900	0.0005569	1.494e-09	8.82565	300700	0.0005762	1.916e-09	8.7176	151200	3.168e-05	2.095e-10	9.67882	134400	1.174e-05	8.738e-11	10.0586	147000	2.755e-05	1.873e-10	9.72746
CCL20
CCL21	245200	0.01254	5.113e-08	7.29132	179200	0.009204	5.137e-08	7.28929	248500	0.009953	4.005e-08	7.3974	77490	0.002329	3.006e-08	7.52201	143700	0.001743	1.213e-08	7.91614	154500	0.001768	1.144e-08	7.94157	One-way ANOVA	<0.0001	0.0006	F (2, 6) = 66.57	P < 0.0001
CCL22	28680	0.001862	6.492e-08	7.18762	23400	0.00173	7.393e-08	7.13118	27190	0.001252	4.604e-08	7.33686	37550	0.0004687	1.248e-07	6.90379	37550	0.0004687	1.248e-07	6.90379	12820	0.001597	1.25e-07	6.90309	One-way ANOVA	0.1974	0.0006	F (2, 6) = 29.14	P = 0.0008
CCL23	53110	8.915e-06	1.679e-10	9.77495	56190	5.464e-05	9.724e-10	9.01216	151600	5.825e-05	3.843e-10	9.41533	144300	1.514e-05	1.049e-10	9.97922	85630	3.767e-05	4.399e-10	9.35665	201100	0.0001596	7.936e-10	9.1004
CCL24	47700	0.0009222	1.933e-08	7.71377	60310	0.001253	2.078e-08	7.68235	28700	0.0005641	1.965e-08	7.70664	47030	0.001113	2.365e-08	7.62617	28620	0.0008853	3.093e-08	7.50962	32060	0.0009515	2.968e-08	7.52754	One-way ANOVA	<0.0001	<0.0001	F (2, 6) = 157.5	P < 0.0001
CCL25
CCL26	50620	0.0005059	9.993e-09	8.0003	44160	0.0003954	8.952e-09	8.04808	63260	0.0005562	8.793e-09	8.05586	384100	0.0004807	1.252e-09	8.9024	407200	0.0006727	1.652e-09	8.78199	279500	0.0007771	2.78e-09	8.55596	One-way ANOVA	0.004	0.2791	F (2, 6) = 14.23	P = 0.0053
CCL27													110800	0.004089	3.689e-08	7.43309	69270	0.003671	5.299e-08	7.27581	104900	0.003699	3.526e-08	7.45272	t test		0.0006
CCL28
																									*Data for Wild Type EVA-A are in Fig.1d

## Sheet: Fig.3c
EVA-A(C8)													p value EVA-A(C8) vs EVA-A* (t test)
Chemokines	Reading 1				Reading 2				Reading 3
	ka [M-1s -1]	kd [s-1]	Kd [M]	pKd [M]	ka [M-1s -1]	kd [s-1]	Kd [M]	pKd [M]	ka [M-1s -1]	kd [s-1]	Kd [M]	pKd [M]
CCL1
CCL2
CCL3	185400	0.00678	3.656e-08	7.43699	2844000	0.1231	4.327e-08	7.36381	225700	0.009267	4.106e-08	7.38658	<0.0001
CCL4	187800	0.01329	7.076e-08	7.15021	201900	0.01315	6.516e-08	7.18602	488900	0.03818	7.809e-08	7.1074	0.0006
CCL5	712500	0.0113	1.586e-08	7.7997	738100	0.01204	1.631e-08	7.78755	697400	0.01114	1.597e-08	7.7967	<0.0001
CCL7
CCL8
CCL11	427700	0.3603	8.423e-07	6.07453	268400	0.2244	8.359e-07	6.07785	10530	0.00328	3.115e-07	6.50654	0.0022
CCL13	1657000	0.004544	2.743e-09	8.56177	1103000	0.003593	3.257e-09	8.48718	1657000	0.004544	2.743e-09	8.56177
CCL14	482300	0.0005245	1.088e-09	8.96337	388700	0.0004505	1.159e-09	8.93592	287900	0.0004764	1.655e-09	8.7812
CCL15	20800	0.01485	7.139e-07	6.14636	22280	0.01039	4.666e-07	6.33106	23670	0.01301	5.496e-07	6.25995	<0.0001
CCL16	341100	0.0006656	1.951e-09	8.70974	451000	0.0008315	1.844e-09	8.73424	451000	0.0008315	1.844e-09	8.73424
CCL17	336200	0.02587	7.696e-08	7.11373	295600	0.01994	6.745e-08	7.17102	130800	0.01927	1.474e-07	6.8315	0.0003
CCL18	942600	5.569e-05	5.908e-11	10.2286	758100	2.293e-05	3.025e-11	10.5193	810200	3.829e-05	4.726e-11	10.3255
CCL19	565100	0.007432	1.315e-08	7.88107	106100	0.001655	1.56e-08	7.80688	64620	0.00127	1.966e-08	7.70642
CCL20
CCL21
CCL22
CCL23	89670	0.001162	1.296e-08	7.88739	45800	0.001574	3.438e-08	7.46369	87630	0.001195	1.364e-08	7.86519
CCL24	23830	0.01662	6.973e-07	6.15658	14780	0.005826	3.942e-07	6.40428	14400	0.00363	2.52e-07	6.5986	0.0006
CCL25
CCL26	17940	0.001013	5.645e-08	7.24834	13290	0.0009248	6.961e-08	7.15733	11990	0.001038	8.657e-08	7.06263	0.0022
CCL27
CCL28
										*Data for Wild Type EVA-A are in Fig.1d

## Sheet: Fig.3f
Binding of EVA-A to CC+1 mutants of chemokines
Chemokines	Reading 1				Reading 2				Reading 3				p value CC+1 mutant vs WT chemokine*) (t test)
	ka [M-1s -1]	kd [s-1]	Kd [M]	pKd [M]	ka [M-1s -1]	kd [s-1]	Kd [M]	pKd [M]	ka [M-1s -1]	kd [s-1]	Kd [M]	pKd [M]
CCL7 (Y13A)	1401000	3.072e-05	2.192e-11	10.6592	1103000	2.479e-05	2.248e-11	10.6482	397300	3.212e-05	8.086e-11	10.0923
CCL11(F11A)	1373000	0.0002524	1.839e-10	9.73542	1043000	0.0002642	2.534e-10	9.59619	887500	0.0002427	2.735e-10	9.56304	<0.0001
CCL16(L19A)	914700	0.0001893	2.069e-10	9.68424	596500	0.000184	3.084e-10	9.51089	680100	0.0002098	3.084e-10	9.51089
										*Data for WT chemokines are in Fig.1d

## Sheet: Fig.4a
	EVA-A(L39P)												EVA-A(Y44A)												Comparison of pKd Wild Type EVA-A*
Chemokines	Reading 1				Reading 2				Reading 3				Reading 1				Reading 2				Reading 3				Statistical Test	p [EVA-A vs EVA-A(L39P)]	p [EVA-A vs EVA-A(Y44A)]	Overall ANOVA Statistics
	ka [M-1s -1]	kd [s-1]	Kd [M]	pKd [M]	ka [M-1s -1]	kd [s-1]	Kd [M]	pKd [M]	ka [M-1s -1]	kd [s-1]	Kd [M]	pKd [M]	ka [M-1s -1]	kd [s-1]	Kd [M]	pKd [M]	ka [M-1s -1]	kd [s-1]	Kd [M]	pKd [M]	ka [M-1s -1]	kd [s-1]	Kd [M]	pKd [M]				F (DFn, DFd)	P value
CCL1	19300	0.0008634	4.473e-08	7.3494	13060	0.0006297	4.82e-08	7.31695	19180	0.001526	7.957e-08	7.09925	94270	0.002848	3.022e-08	7.51971	51280	0.003481	6.789e-08	7.16819	26170	0.001351	5.163e-08	7.2871	One-way ANOVA	0.167	0.0474	F (2, 6) = 4.698	P = 0.0592
CCL2	335100	0.008584	2.561e-08	7.59159	352600	0.007287	2.067e-08	7.68466	298500	0.008473	2.839e-08	7.54683	842300	0.09217	1.094e-07	6.96098	13740	0.002621	1.907e-07	6.71965	16690	0.001168	7.003e-08	7.15472
CCL3	831300	0.000296	3.561e-10	9.44843	1781000	0.0003651	2.051e-10	9.68803	1047000	0.0004129	3.945e-10	9.40395	356901	0.0004284	1.204e-09	8.91937	369100	0.0004445	1.204e-09	8.91937	973300	0.0004517	4.641e-10	9.33339	One-way ANOVA	0.8169	0.1159	F (2, 6) = 4.739	P = 0.0583
CCL4	723500	0.0002107	2.913e-10	9.53566	801000	0.0002229	2.782e-10	9.55564	889900	0.0002966	3.333e-10	9.47716	224100	0.0001687	7.529e-10	9.12326	273400	0.0001912	6.996e-10	9.15515	460400	0.000236	5.126e-10	9.29022	One-way ANOVA	<0.0001	0.0003	F (2, 6) = 88.83	P < 0.0001
CCL5	1117000	9.485e-05	8.492e-11	10.071	1984000	0.0001105	5.569e-11	10.2542	1482000	5.516e-05	3.723e-11	10.4291	1306000	0.0001889	1.446e-10	9.83983	657600	0.0001934	2.941e-10	9.5315	975800	0.0002451	2.512e-10	9.59998	t test		0.0308
CCL7	820900	5.95e-05	7.248e-11	10.1398	1068000	6.133e-05	5.74e-11	10.2411	1262000	7.323e-05	5.803e-11	10.2363	402900	0.001865	4.63e-09	8.33442	333200	0.0018	5.402e-09	8.26745	520400	0.002291	4.403e-09	8.35625	t test		<0.0001
CCL8	883700	0.002416	2.733e-09	8.56336	948700	0.002053	2.164e-09	8.66474	1079000	0.003117	2.889e-09	8.53925	306700	0.001369	4.465e-09	8.35018	378100	0.001495	3.955e-09	8.40285	737300	0.001801	2.443e-09	8.61208	One-way ANOVA	<0.0001	<0.0001	F (2, 6) = 277.3	P < 0.0001
CCL11	1206000	0.004167	3.456e-09	8.46143	1469000	0.004326	2.946e-09	8.53077	1521000	0.005407	3.555e-09	8.44916	862200	0.001436	1.666e-09	8.77833	718800	0.001368	1.903e-09	8.72056	1052000	0.001695	1.611e-09	8.7929	One-way ANOVA	<0.0001	<0.0001	F (2, 6) = 184.7	P < 0.0001
CCL13	2498000	2.906e-05	1.163e-11	10.9344	4092000	6.471e-05	1.581e-11	10.8011	3184000	0.0001114	3.497e-11	10.4563	3585000	5.528e-05	1.542e-11	10.8119	2060000	6.984e-05	3.39e-11	10.4698	2395000	0.0001051	4.387e-11	10.3578
CCL14	666300	2.684e-05	4.028e-11	10.3949	737100	3.18e-05	4.314e-11	10.3651	5824000	0.000294	5.049e-11	10.2968	519200	6.208e-05	1.196e-10	9.92227	462200	5.764e-05	1.247e-10	9.90413	462200	3.349e-05	7.245e-11	10.14	One-way ANOVA
CCL15	96530	0.002597	2.69e-08	7.57025	106900	0.002463	2.304e-08	7.63752	101400	0.003027	2.985e-08	7.52506	105200	0.008516	8.091e-08	7.092	64320	0.01383	2.15e-07	6.66756	68470	0.01286	1.878e-07	6.7263	One-way ANOVA	0.0001	<0.0001	F (2, 6) = 143.5	P < 0.0001
CCL16	1203000	0.0002261	1.879e-10	9.72607	1150000	0.0001587	1.38e-10	9.86012	1203000	0.0002261	1.879e-10	9.72607	552000	0.0001	1.812e-10	9.74184	533800	0.000143	2.679e-10	9.57203	905700	0.0001336	1.475e-10	9.83121
CCL17	494400	0.001638	3.312e-09	8.47991	434300	0.001411	3.25e-09	8.48812	388100	0.006183	1.593e-08	7.79778	69040	0.004546	6.585e-08	7.18144	44560	0.004653	1.044e-07	6.9813	384600	0.006097	1.585e-08	7.79997	One-way ANOVA	0.0147	0.0002	F (2, 6) = 40.52	P = 0.0003
CCL18	3312000	1.454e-05	4.39e-12	11.3575	3545000	3.086e-05	8.707e-12	11.0601	4369000	0.0001191	2.727e-11	10.5643	1280000	7.082e-05	5.531e-11	10.2572	1747000	5.301e-05	3.033e-11	10.5181	2050000	3.334e-05	1.626e-11	10.7889
CCL19	233300	0.0003265	1.4e-09	8.85387	348000	0.0003485	1.001e-09	8.99957	251700	0.0004067	1.616e-09	8.79156	476700	0.0003222	6.758e-10	9.17018	566100	0.0003635	6.421e-10	9.1924	428400	0.0004006	9.351e-10	9.02914
CCL20
CCL21	136300	0.00331	2.428e-08	7.61475	224600	0.004448	1.98e-08	7.70333	229800	0.006759	2.941e-08	7.5315	31980	0.004313	1.349e-07	6.86999	53750	0.002193	4.081e-08	7.38923	23100	0.00417	1.805e-07	6.74352	One-way ANOVA	0.0004	<0.0001	F (2, 6) = 71.30	P < 0.0001
CCL22	762600	0.001247	1.635e-09	8.78648	1282000	0.001505	1.173e-09	8.9307	1053000	0.001649	1.567e-09	8.80493	902900	0.005597	6.199e-09	8.20768	496000	0.007127	1.437e-08	7.84254	898700	0.01181	1.314e-08	7.8814	One-way ANOVA	<0.0001	0.0016	F (2, 6) = 108.8	P < 0.0001
CCL23	107300	0.0001229	1.145e-09	8.94119	201100	0.0001596	7.936e-10	9.1004	112700	0.0001677	1.488e-09	8.8274	110800	0.001678	1.515e-08	7.81959	70110	0.001854	2.645e-08	7.57757	120000	0.001758	1.465e-08	7.83416
CCL24	91840	0.0008565	9.326e-09	8.0303	144100	0.001299	9.015e-09	8.04503	96510	0.001007	1.043e-08	7.98172	28240	0.001315	4.657e-08	7.33189	24830	0.002202	8.871e-08	7.05203	26020	0.00184	7.069e-08	7.15064	One-way ANOVA	0.9685	0.0073	F (2, 6) = 13.45	P = 0.0061
CCL25
CCL26	2750000	0.0005036	1.831e-10	9.73731	1534000	0.0002705	1.763e-10	9.75375	3618000	0.000714	1.973e-10	9.70487	347700	0.001355	3.896e-09	8.40938	205300	0.0006589	3.209e-09	8.49363	589900	0.00101	1.712e-09	8.7665	One-way ANOVA	0.3042	0.8842	F (2, 6) = 2.288	P = 0.1826
CCL27	45270	0.002182	4.82e-08	7.31695	33960	0.002677	7.882e-08	7.10336	55050	0.003561	6.468e-08	7.18923	51250	0.003045	5.941e-08	7.22614	70220	0.01344	1.914e-07	6.71806	33960	0.002677	7.882e-08	7.10336	One-way ANOVA	0.0027	0.0007	F (2, 6) = 28.79	P = 0.0008
CCL28
																									*Data for Wild Type EVA-A are in Fig.1d

## Sheet: Fig.4b 
	Experiment 1 (3 technical replicates)			Experiment 2 (3 technical replicates)			Experiment 3 (3 technical replicates)
Inhibition of CCL2 by EVA-A
	1. Raw Luminescence (475 nm)
[EVA-A] (nM)	1	2	3	4	5	6	7	8	9
1000	146032	144011	142018	138477	134975	134485	134926	131747	132124
300	111156	93902	89164	104151	85730	84195	99165	82559	79831
100	141903	121504	124022	132638	112109	115298	126453	107307	107950
30	110666	97096	86044	103409	91451	79591	98683	85595	74137
10	102083	111898	104296	94817	102048	96464	89327	96442	89802
0.3	102745	124912	115043	96797	115953	106792	91334	108311	100229
0.1	122398	123158	112069	111859	114466	102650	107206	106435	96966
0	111706	140415	135621	102744	128630	123554	98162	122397	116872
[EVA-A] (nM)	2. Raw Luminescence (535 nm)
1000	118286	119876	117990	112676	112000	111379	109499	108252	107020
300	90084	75415	71675	82583	70373	66697	79710	67004	63980
100	114286	96915	96748	105425	90987	90044	100512	84077	83452
30	88069	78127	67860	82072	72606	63462	78640	68713	57895
10	83843	91482	84921	76563	83151	77843	72195	76348	70897
0.3	83100	100900	93495	75978	92192	84893	70883	85048	78884
0.1	94482	99373	88731	88675	90409	80923	82466	83203	76030
0	89458	115044	109604	82952	104854	100042	78720	99524	94546
[EVA-A] (nM)	3. Luminescence Ratio (535 nm / 475 nm)
1000	0.81	0.83	0.83	0.81	0.83	0.83	0.81	0.82	0.81
300	0.81	0.8	0.8	0.79	0.82	0.79	0.8	0.81	0.8
100	0.81	0.8	0.78	0.79	0.81	0.78	0.79	0.78	0.77
30	0.8	0.8	0.79	0.79	0.79	0.8	0.8	0.8	0.78
10	0.82	0.82	0.81	0.81	0.81	0.81	0.81	0.79	0.79
0.3	0.81	0.81	0.81	0.78	0.8	0.79	0.78	0.79	0.79
0.1	0.77	0.81	0.79	0.79	0.79	0.79	0.77	0.78	0.78
0	0.8	0.82	0.81	0.81	0.82	0.81	0.8	0.81	0.81
Inhibition of CCL2 by EVA-A (Y44A)
	1. Raw Luminescence (475 nm)
[EVA-A(Y44A)] (nM)	1	2	3	4	5	6	7	8	9
1000	96568	106572	112718	91727	99874	107349	88477	96551	105553
300	75203	82909	95779	70307	77705	88756	66100	74414	84844
100	113146	102117	98073	104671	93746	90935	98560	89426	84789
30	73759	71364	81923	67910	66674	76713	63121	62640	70728
10	85315	88352	97040	79737	81272	87902	73626	75244	84226
0.3	78759	76202	103732	72118	68982	94470	67438	65312	88389
0.1	75749	80296	85950	69852	73027	79610	65597	68168	74377
0	81512	86709	105560	76227	80934	98455	71088	75069	90647
[EVA-A(Y44A)] (nM)	2. Raw Luminescence (535 nm)
1000	70319	74493	82805	66965	70802	79117	64941	67131	76098
300	56494	60420	71821	51916	56290	67770	50040	53338	63194
100	87925	77646	77336	79557	71199	70939	75998	66456	67162
30	59405	54863	66412	53275	48997	59271	50476	47208	56283
10	69560	71376	78785	64268	64592	71524	59749	60156	66142
0.3	63279	62549	81239	58286	56054	75054	54018	52808	69544
0.1	60216	64672	69456	56100	59303	62908	52366	54437	59550
0	64270	68877	82466	59354	63658	75780	55361	59782	70827
[EVA-A(Y44A)] (nM)	3. Luminescence Ratio (535 nm / 475 nm)
1000	0.73	0.7	0.73	0.73	0.71	0.74	0.73	0.7	0.72
300	0.75	0.73	0.75	0.74	0.72	0.76	0.76	0.72	0.74
100	0.78	0.76	0.79	0.76	0.76	0.78	0.77	0.74	0.79
30	0.81	0.77	0.81	0.78	0.73	0.77	0.8	0.75	0.8
10	0.82	0.81	0.81	0.81	0.79	0.81	0.81	0.8	0.79
0.3	0.8	0.82	0.78	0.81	0.81	0.79	0.8	0.81	0.79
0.1	0.79	0.81	0.81	0.8	0.81	0.79	0.8	0.8	0.8
0	0.79	0.79	0.78	0.78	0.79	0.77	0.78	0.8	0.78
Inhibition of CCL2 by EVA-A (L39P)
	1. Raw Luminescence (475 nm)
[EVA-A(L39P)] (nM)	1	2	3	4	5	6	7	8	9
1000	128062	100342	120042	121688	95445	115532	118610	93495	111960
300	101491	88004	84619	95967	81806	79388	90928	79092	75769
100	76860	99497	85605	71005	92836	80168	68507	87380	75695
30	89393	78799	74809	82401	72770	69026	77602	69021	65587
10	94395	90321	84807	87158	83064	79320	81528	78089	73598
0.3	98901	96757	101364	91248	89503	91987	86076	84617	87045
0.1	103085	90712	99603	95707	82410	92496	88924	77307	87202
0	105460	96763	101016	97903	89787	94949	92614	84928	90098
[EVA-A(L39P)] (nM)	2. Raw Luminescence (535 nm)
1000	184446	172803	154114	163309	150769	134805	148837	138274	123462
300	137545	135206	122922	115718	120460	107197	108276	108697	98231.8
100	113965	109868	120314	99720.6	93517.6	100805	90516.5	82495.7	89375
30	130690	123387	114698	115928	106597	100890	101901	94944.3	88696.5
10	124926	110603	103323	106753	96357.6	90539	94095.5	86383.2	79271.3
0.3	163368	132221	142868	139819	113365	123596	124967	100554	108703
0.1	147607	150822	135942	126869	131321	117861	112585	115142	102645
0	84090	77089	77471	77578	70991	73639	73065	67731	69372
[EVA-A(L39P)] (nM)	3. Luminescence Ratio (535 nm / 475 nm)
1000	0.71	0.72	0.71	0.7	0.73	0.7	0.69	0.71	0.71
300	0.72	0.73	0.74	0.71	0.74	0.75	0.71	0.73	0.73
100	0.77	0.77	0.78	0.77	0.77	0.76	0.75	0.74	0.75
30	0.76	0.77	0.76	0.77	0.76	0.74	0.74	0.75	0.74
10	0.81	0.81	0.81	0.79	0.81	0.81	0.8	0.8	0.82
0.3	0.8	0.82	0.8	0.81	0.8	0.81	0.79	0.78	0.8
0.1	0.79	0.79	0.8	0.79	0.79	0.78	0.79	0.78	0.77
0	0.8	0.8	0.77	0.79	0.79	0.78	0.79	0.8	0.77
Inhibition of CCL7 by EVA-A
	1. Raw Luminescence (475 nm)
[EVA-A] (nM)	1	2	3	4	5	6	7	8	9
1000	182872	210753	156625	185994	143093	169324	130529	156608	122581
300	139630	150610	119886	128923	107277	114944	98502.4	104907	89279.5
100	159240	186518	133859	155611	119781	139531	106856	124712	97602.6
30	147387	155542	126832	133703	111652	117453	98481.4	106110	89860.9
10	134900	157688	115131	136000	104665	120108	92044.4	107887	82860.8
0.3	167315	168556	144480	144643	127296	130058	115623	115730	103254
0.1	149677	164571	129183	140343	113844	126075	102192	109892	91874.4
0	125113	130269	107689	111453	91612.8	98991.7	81766.4	90905.2	75061.9
[EVA-A] (nM)	2. Raw Luminescence (535 nm)
1000	182872	210753	156625	185994	143093	169324	130529	156608	122581
300	139630	150610	119886	128923	107277	114944	98502.4	104907	89279.5
100	159240	186518	133859	155611	119781	139531	106856	124712	97602.6
30	147387	155542	126832	133703	111652	117453	98481.4	106110	89860.9
10	134900	157688	115131	136000	104665	120108	92044.4	107887	82860.8
0.3	167315	168556	144480	144643	127296	130058	115623	115730	103254
0.1	149677	164571	129183	140343	113844	126075	102192	109892	91874.4
0	125113	130269	107689	111453	91612.8	98991.7	81766.4	90905.2	75061.9
[EVA-A] (nM)	3. Luminescence Ratio (535 nm / 475 nm)
1000	0.79	0.79	0.78	0.79	0.78	0.78	0.76	0.77	0.77
300	0.8	0.79	0.81	0.8	0.79	0.78	0.8	0.77	0.79
100	0.83	0.83	0.84	0.82	0.83	0.83	0.82	0.81	0.81
30	0.82	0.83	0.83	0.82	0.82	0.81	0.79	0.8	0.79
10	0.83	0.84	0.83	0.83	0.83	0.82	0.81	0.82	0.8
0.3	0.84	0.85	0.84	0.83	0.83	0.83	0.83	0.81	0.81
0.1	0.84	0.84	0.83	0.83	0.82	0.83	0.82	0.81	0.8
0	0.83	0.83	0.83	0.82	0.8	0.81	0.8	0.82	0.81
Inhibition of CCL7 by EVA-A (Y44A)
	1. Raw Luminescence (475 nm)
[EVA-A(Y44A)] (nM)	1	2	3	4	5	6	7	8	9
1000	226327	252527	179175	199880	224742	155525	184287	208267	142324
300	197724	195894	161763	171030	171888	136072	155906	155208	123639
100	208716	167001	121946	180212	143012	103891	160659	127844	93699
30	177623	193255	142488	154173	168834	122884	139233	152260	111251
10	181181	183158	154799	157321	159744	134889	141309	143346	121211
0.3	196149	177535	140941	172998	153919	122637	153219	139256	108611
0.1	170721	182035	125825	150401	158407	108365	132667	142519	97283
0	158328	154310	134525	137137	136132	116112	123696	121095	103409
[EVA-A(Y44A)] (nM)	2. Raw Luminescence (535 nm)
1000	158429	174244	127214	139916	155072	108868	127158	143704	99626.8
300	138407	137126	113234	119721	118603	95250.4	109134	107094	85310.9
100	150276	120241	86581.7	127951	102969	74801.5	114068	92047.7	66526.3
30	127889	139144	102591	109463	121560	87247.6	97463.1	106582	78988.2
10	146757	146526	126935	125857	127795	109260	111634	113243	96968.8
0.3	162804	145579	116981	141858	127753	101789	127172	114190	90147.1
0.1	139991	151089	105693	124833	133062	89942.9	108787	118291	79772.1
0	132996	131164	110310	112452	112990	95211.8	103905	100509	83761.3
[EVA-A(Y44A)] (nM)	3. Luminescence Ratio (535 nm / 475 nm)
1000	0.7	0.69	0.71	0.7	0.69	0.7	0.69	0.69	0.7
300	0.7	0.7	0.7	0.7	0.69	0.7	0.7	0.69	0.69
100	0.72	0.72	0.71	0.71	0.72	0.72	0.71	0.72	0.71
30	0.72	0.72	0.72	0.71	0.72	0.71	0.7	0.7	0.71
10	0.81	0.8	0.82	0.8	0.8	0.81	0.79	0.79	0.8
0.3	0.83	0.82	0.83	0.82	0.83	0.83	0.83	0.82	0.83
0.1	0.82	0.83	0.84	0.83	0.84	0.83	0.82	0.83	0.82
0	0.84	0.85	0.82	0.82	0.83	0.82	0.84	0.83	0.81
Inhibition of CCL7 by EVA-A (L39P)
	1. Raw Luminescence (475 nm)
[EVA-A(L39P)] (nM)	1	2	3	4	5	6	7	8	9
1000	263495	246861	220163	233298	218506	195369	215706	203344	178930
300	199341	195951	180768	170173	174579	157643	154680	159848	142365
100	165166	152594	169456	142458	131715	146094	127488	117851	129529
30	186700	178822	166229	163279	156760	144129	147682	139624	130436
10	166568	149463	141538	144261	130213	122350	128898	116734	110099
0.3	192198	159302	170081	168457	139957	147138	150563	124141	130967
0.1	173655	181713	161836	151034	158218	140311	135644	142151	125177
0	162045	156413	139183	139129	135309	120277	123752	119746	106744
[EVA-A(L39P)] (nM)	2. Raw Luminescence (535 nm)
1000	90393	71809	85056	85724	69198	81233	81676	66561	79543
300	72832	64347	62417	68155	60787	59202	64689	57725	55169
100	59138	76607	66677	54775	71672	60941	51176	65027	56744
30	68344	60835	56829	63168	55117	51159	57168	51522	48578
10	76315	73475	68768	69144	67163	64503	64878	62273	60088
0.3	79525	79026	81345	73841	71873	74371	68072	66326	69823
0.1	81514	71361	79686	75505	65504	71931	69973	60321	67539
0	84090	77089	77471	77578	70991	73639	73065	67731	69372
[EVA-A(L39P)] (nM)	3. Luminescence Ratio (535 nm / 475 nm)
1000	0.7	0.7	0.7	0.7	0.69	0.69	0.69	0.68	0.69
300	0.69	0.69	0.68	0.68	0.69	0.68	0.7	0.68	0.69
100	0.69	0.72	0.71	0.7	0.71	0.69	0.71	0.7	0.69
30	0.7	0.69	0.69	0.71	0.68	0.7	0.69	0.68	0.68
10	0.75	0.74	0.73	0.74	0.74	0.74	0.73	0.74	0.72
0.3	0.85	0.83	0.84	0.83	0.81	0.84	0.83	0.81	0.83
0.1	0.85	0.83	0.84	0.84	0.83	0.84	0.83	0.81	0.82
0	0.83	0.83	0.84	0.84	0.81	0.82	0.82	0.8	0.8

## Sheet: Fig.4d
Binding of EVA-A(L39P) to CC+1 mutants of chemokines
Chemokines	Reading 1				Reading 2				Reading 3				p value CC+1 mutant vs WT chemokine*) (t test)
	ka [M-1s -1]	kd [s-1]	Kd [M]	pKd [M]	ka [M-1s -1]	kd [s-1]	Kd [M]	pKd [M]	ka [M-1s -1]	kd [s-1]	Kd [M]	pKd [M]
CCL7 (Y13A)	662200	2.266e-05	3.422e-11	10.4657	703300	5.783e-05	8.223e-11	10.085	689300	8.792e-06	1.275e-11	10.8945
CCL11(F11A)	903800	0.0003831	4.239e-10	9.37274	606300	0.0003647	6.016e-10	9.22069	609900	0.0003044	4.99e-10	9.3019	<0.0001
CCL16(L19A)	491800	0.0007567	1.539e-09	8.81276	587900	0.0008935	1.52e-09	8.81816	599400	0.0009129	1.523e-09	8.8173	<0.0001
Binding of EVA-A(Y44A) to CC+1 mutants of chemokines
Chemokines	Reading 1				Reading 2				Reading 3				p value CC+1 mutant vs WT chemokine*) (t test)
	ka [M-1s -1]	kd [s-1]	Kd [M]	pKd [M]	ka [M-1s -1]	kd [s-1]	Kd [M]	pKd [M]	ka [M-1s -1]	kd [s-1]	Kd [M]	pKd [M]
CCL7 (Y13A)	428000	0.008328	1.946e-08	7.71086	406200	0.008944	2.202e-08	7.65718	489700	0.009128	1.864e-08	7.72955	<0.0001
CCL11(F11A)	884100	0.002329	2.635e-09	8.57922	721900	0.002129	2.95e-09	8.53018	801100	0.002331	2.909e-09	8.53626	0.0013
CCL16(L19A)	68080	0.001714	2.518e-08	7.59894	108700	0.001335	1.228e-08	7.9108	144500	0.001474	1.02e-08	7.9914	0.0002
										*Data for WT chemokines are in Fig. 4a

## Sheet: Fig.5a
		RMSF (Å)
Residue Number (EVA-P)	Residue Number (EVA-A)	EVA-P(13-93)			EVA-A(21-101)
13	20	5.86734	4.18297	4.02127
14	21	3.76179	2.51762	2.58328	2.00479	2.80126	1.43538
15	22	2.68929	1.89206	2.30753	1.23082	1.55939	1.10684
16	23	1.43133	1.22057	1.38235	1.36497	1.31902	1.41578
17	24	0.875736	0.855467	0.904131	1.17438	0.978957	1.13911
18	25	0.932986	0.91874	0.965228	1.31242	1.07996	1.24589
19	26	0.778893	0.731275	0.808286	1.38614	1.00066	1.34124
20	27	0.720786	0.670255	0.754433	0.857764	1.0941	0.907148
21	28	0.640316	0.590767	0.666787	0.644649	0.766799	0.724561
22	29	0.467329	0.428813	0.49727	0.524271	0.56915	0.546019
23	30	0.489454	0.434409	0.540098	0.49793	0.580364	0.514899
24	31	0.596891	0.538929	0.626096	0.615776	0.834297	0.567839
25	32	0.826902	0.766986	0.814181	0.966275	1.18363	0.853011
26	33	0.862537	0.831616	0.893235	0.834206	1.52941	1.20428
27	34	0.898976	0.846472	0.9242	1.01328	2.08305	1.33037
28	35	0.752304	0.701116	0.794149	0.844107	1.80013	1.39121
29	36	0.715829	0.677226	0.756771	0.79361	1.21023	0.98481
30	37	0.475814	0.443782	0.505574	0.758281	0.799975	0.878469
*	38	*	*	*	0.482576	0.519354	0.537436
31	39	0.439271	0.421494	0.449505	0.458317	0.476619	0.488507
32	40	0.637153	0.535478	0.646902	0.737267	0.746469	0.780268
33	41	0.558441	0.513462	0.533898	0.736359	0.863635	0.816291
34	42	0.522293	0.454921	0.469463	0.533805	0.564768	0.554503
35	43	0.644495	0.566457	0.586133	0.664894	0.991215	0.698714
36	44	0.7127	0.608107	0.632991	0.671142	1.07915	0.695311
37	45	0.833266	0.718404	0.792104	0.879334	1.19328	0.875267
38	46	0.902016	0.745355	0.903345	0.981191	1.36671	0.899071
39	47	1.27297	1.08416	1.40302	1.47484	1.9732	1.4192
40	48	1.36158	1.22279	2.18711	1.41612	1.95338	1.4596
41	49	1.12648	0.96317	1.18148	1.02232	1.54251	1.03117
42	50	1.03651	0.888651	0.923639	0.896722	1.15686	0.904598
43	51	0.749598	0.639451	0.650649	0.61118	0.73694	0.628527
44	52	0.69233	0.62052	0.624517	0.569345	0.661168	0.586607
45	53	0.615441	0.536431	0.546366	0.55489	0.614368	0.569384
46	54	0.660979	0.569555	0.599592	0.632515	0.698562	0.652072
47	55	0.699907	0.599374	0.637458	0.638641	0.694293	0.658775
48	56	0.658133	0.593636	0.641271	0.599348	0.649235	0.623758
49	57	0.524675	0.483531	0.519247	0.493639	0.546726	0.524155
50	58	0.484125	0.467329	0.495691	0.459669	0.521449	0.493183
51	59	0.368612	0.369073	0.386691	0.385887	0.419077	0.412994
52	60	0.375031	0.381244	0.41093	0.440899	0.488758	0.489954
53	61	0.678593	0.686412	0.666729	0.582835	0.670526	0.64866
54	62	0.64415	0.65639	0.704594	0.719041	0.843126	0.768959
55	63	0.762648	0.748765	0.801967	0.882614	1.13235	1.01993
56	64	0.768461	0.786538	0.826106	1.22355	1.50985	1.37613
57	65	0.864299	0.887103	0.948417	1.09066	1.34473	1.24827
58	66	0.764455	0.775361	0.861938	0.802681	0.969192	0.934804
59	67	0.654426	0.643082	0.722368	0.871102	1.00814	1.00965
60	68	0.78857	0.788041	0.836343	1.01715	1.15307	1.23435
61	69	0.796708	0.818973	0.833677	0.876015	1.00656	1.12228
62	70	0.686149	0.691182	0.714329	0.776779	0.864881	1.18526
63	71	0.713891	0.691743	0.73555	0.686476	0.921316	1.05772
64	72	0.989466	0.881498	0.839711	0.732924	0.888067	0.845434
65	73	0.97422	0.974665	0.943562	0.699217	0.836823	0.749448
66	74	0.676071	0.643462	0.701903	0.881932	1.0531	0.969354
67	75	0.617658	0.557464	0.647678	0.954699	1.14194	1.07375
68	76	0.519009	0.472558	0.534503	0.761825	0.789796	0.751666
69	77	0.607989	0.576531	0.622854	0.648007	0.671319	0.679458
70	78	0.391045	0.378417	0.417822	0.428168	0.489928	0.457635
71	79	0.386828	0.383788	0.397178	0.427686	0.501397	0.481332
72	80	0.41286	0.403865	0.412833	0.414706	0.487169	0.458602
73	81	0.402337	0.384753	0.396251	0.400012	0.445529	0.419514
74	82	0.424834	0.397276	0.406613	0.414232	0.443989	0.418471
75	83	0.498001	0.451269	0.468972	0.458672	0.499517	0.484093
76	84	0.652226	0.588601	0.621734	0.595723	0.666301	0.628045
77	85	0.813192	0.739259	0.78017	0.733813	0.827521	0.769816
78	86	0.739823	0.684908	0.714911	0.704757	0.767735	0.708873
79	87	0.587103	0.548369	0.562508	0.604234	0.649487	0.604834
80	88	0.507003	0.466497	0.481386	0.556561	0.570354	0.538041
81	89	0.512364	0.475467	0.479217	0.531115	0.552544	0.508136
82	90	0.585496	0.556559	0.572086	0.634368	0.681697	0.627687
83	91	0.65077	0.612548	0.630674	1.19204	1.15298	1.12618
84	92	0.73589	0.686282	0.72993	1.39541	1.30129	1.35672
85	93	0.638453	0.604084	0.628177	0.864115	0.889093	0.857452
86	94	0.650483	0.621469	0.621637	0.676687	0.740548	0.6517
87	95	0.503366	0.488477	0.4948	0.532988	0.59305	0.515456
88	96	0.506696	0.484383	0.525704	0.594144	0.642396	0.529737
89	97	0.435533	0.393632	0.48689	0.455198	0.505007	0.431162
90	98	0.475759	0.417409	0.504804	0.463682	0.523124	0.475439
91	99	0.73564	0.711587	0.834115	0.766153	0.799942	0.834075
92	100	2.01861	1.95305	2.05579	1.23635	1.45783	1.39178
93	101	3.77137	3.30218	4.10473	2.74816	2.67721	2.85504
*Indicates a gap in the sequence alignment

## Sheet: Fig.5b
		RMSF (Å)
Residue Number (EVA-P)	Residue Number (EVA-A)	EVA-P(13-93) bound to CCL17			EVA-A( 21-101) bound to CCL17
13	20	3.55238	3.09221	4.69431
14	21	1.91607	1.63071	2.81764	1.46982	2.09257	1.62398
15	22	1.72581	1.27487	1.073	0.637379	0.679344	0.682397
16	23	1.16067	0.960443	0.943001	0.791094	0.78325	0.703214
17	24	0.869818	0.68843	0.775751	0.591173	0.553582	0.573522
18	25	0.844185	0.624674	0.734164	0.601962	0.529193	0.586129
19	26	0.63333	0.50328	0.554254	0.553439	0.498531	0.52743
20	27	0.590918	0.488735	0.594379	0.554663	0.542835	0.537881
21	28	0.490102	0.417838	0.5347	0.392562	0.397838	0.399582
22	29	0.457663	0.412778	0.491443	0.393006	0.357588	0.41775
23	30	0.614374	0.542483	0.681926	0.413321	0.404853	0.484353
24	31	0.771093	0.584886	0.712699	0.466685	0.405436	0.728814
25	32	1.0197	0.80048	0.965272	0.669658	0.521315	0.828221
26	33	1.23227	0.792371	1.11697	0.768792	0.582454	1.35246
27	34	1.80948	0.851858	1.10923	0.961726	0.594429	2.08996
28	35	0.983336	0.800829	0.926532	0.698603	0.484327	1.2235
29	36	0.660523	0.552649	0.797875	0.5344	0.520188	0.670903
30	37	0.471583	0.443812	0.520281	0.474082	0.450652	0.460252
*	38	*	*	*	0.416675	0.351169	0.392186
31	39	0.407774	0.381013	0.420786	0.383638	0.335453	0.358247
32	40	0.430278	0.396193	0.427488	0.407832	0.356975	0.384665
33	41	0.476423	0.443406	0.451151	0.438015	0.402834	0.476016
34	42	0.436182	0.380609	0.397152	0.37313	0.347152	0.38202
35	43	0.524968	0.586428	0.500292	0.504941	0.478253	0.516324
36	44	0.614836	0.80008	0.59137	0.54405	0.540879	0.588895
37	45	0.844291	0.773529	0.760869	0.585623	0.560481	0.685156
38	46	1.3434	0.696738	0.801223	0.59798	0.565424	0.74187
39	47	1.86921	1.24722	1.25382	1.2585	1.27714	1.07875
40	48	2.49046	1.23248	1.27112	1.20176	1.15803	1.1659
41	49	1.36457	1.19769	0.993527	0.864704	0.83858	0.928086
42	50	0.927917	0.935542	0.786921	0.64956	0.635151	0.705143
43	51	0.5338	0.519423	0.57679	0.449769	0.43964	0.455631
44	52	0.566881	0.555733	0.568291	0.490961	0.48276	0.49537
45	53	0.538936	0.518278	0.506295	0.443449	0.436094	0.448371
46	54	0.718775	0.660279	0.664199	0.48178	0.472275	0.477352
47	55	0.725	0.65018	0.681997	0.47805	0.457194	0.482397
48	56	0.764356	0.66859	0.717729	0.494169	0.489312	0.491274
49	57	0.62799	0.562052	0.57604	0.372463	0.36147	0.379913
50	58	0.555203	0.511633	0.545505	0.369882	0.351893	0.393574
51	59	0.395793	0.363626	0.41503	0.31219	0.292373	0.334379
52	60	0.36568	0.346036	0.386632	0.334911	0.342244	0.382349
53	61	0.461273	0.448919	0.476913	0.443455	0.434867	0.496489
54	62	0.658861	0.603572	0.612506	0.518727	0.495435	0.596155
55	63	0.943472	0.790742	0.782889	0.763617	0.748513	0.922859
56	64	0.876972	0.751765	0.761437	0.993983	0.983128	1.19123
57	65	1.04543	0.92876	0.894775	0.894917	0.877216	1.12098
58	66	0.921211	0.829767	0.809885	0.624501	0.608665	0.738451
59	67	0.685069	0.614355	0.654223	0.643373	0.610375	0.703974
60	68	0.910938	0.788687	0.815842	0.785268	0.757892	0.885843
61	69	1.01212	0.895862	0.869231	0.643063	0.659818	0.786834
62	70	0.823345	0.71324	0.698988	0.549228	0.51893	0.595397
63	71	0.917066	0.767788	0.736817	0.580368	0.560908	0.718123
64	72	0.971632	0.733897	0.701503	0.6543	0.610746	0.643462
65	73	1.30873	0.754719	0.762957	0.673816	0.674045	0.714524
66	74	0.934063	0.711751	0.762537	0.622917	0.59558	0.680894
67	75	0.782202	0.647794	0.672897	0.621396	0.656754	0.831071
68	76	0.6478	0.537147	0.586483	0.513675	0.576108	0.835075
69	77	0.624474	0.529213	0.582696	0.488971	0.511556	0.598034
70	78	0.537411	0.461943	0.519133	0.358951	0.368722	0.404656
71	79	0.459909	0.444349	0.502157	0.377295	0.378439	0.407823
72	80	0.413248	0.4052	0.45655	0.344944	0.348559	0.381716
73	81	0.432853	0.409167	0.433724	0.36408	0.376944	0.405307
74	82	0.476596	0.41682	0.45683	0.367544	0.360251	0.396708
75	83	0.500924	0.430188	0.461639	0.349265	0.337916	0.368367
76	84	0.750117	0.656264	0.693854	0.522919	0.50749	0.531942
77	85	0.917881	0.811756	0.846415	0.680693	0.649992	0.670485
78	86	0.821154	0.742817	0.747634	0.662466	0.634678	0.647439
79	87	0.693281	0.618085	0.65248	0.566024	0.546527	0.556211
80	88	0.461758	0.422042	0.455004	0.384696	0.363827	0.394884
81	89	0.557634	0.525104	0.549828	0.439702	0.455605	0.467917
82	90	0.610712	0.587391	0.609925	0.54517	0.657616	0.542122
83	91	0.675709	0.640114	0.694357	0.813861	1.18451	0.785488
84	92	0.802235	0.781717	0.838137	1.51683	1.83692	1.46741
85	93	0.761455	0.744221	0.810389	0.778797	0.830335	0.923443
86	94	0.65753	0.6431	0.688869	0.480671	0.526069	0.64572
87	95	0.591865	0.544312	0.589387	0.395859	0.438518	0.578088
88	96	0.666665	0.527476	0.590798	0.452471	0.425491	0.488897
89	97	0.682639	0.50838	0.571201	0.385835	0.378292	0.436274
90	98	0.630073	0.487747	0.558103	0.385729	0.364373	0.418529
91	99	0.660658	0.510472	0.578998	0.639036	0.527014	0.575965
92	100	0.883765	0.736812	0.762954	1.0004	0.809947	0.919465
93	101	1.29297	1.10124	0.952185	1.45005	1.36264	1.18484
*Indicates a gap in the sequence alignment

[truncated: 6 more sheets: Fig.5c, Sup Fig.4a, Sup Fig.4b, Supp Fig.7, Sup Fig.8, Oligonucleotide Sequences ]
